# Supplementary material for: Influence of posture during mastication on body composition and nutritional intake in individuals with Down syndrome
Source: PeerJ. 2026 Jan 15;14:e20597. doi: 10.7717/peerj.20597 (PMC12812275; doi:10.7717/peerj.20597)
Supplement: Supplemental Information 1 [file peerj-14-20597-s001.xlsx]

## Sheet: Raw data
ID	Sex	Age	Height	Weight	BMI	BMI-recoded	Basal metabolism	Fat Mass	% Fat Mass	Fat-free mass	% Fat-free mass	Lean mass	Bone mineral	Dwelling	Altered mastication posture	Protides (g)	Glucids (g)	Lipids (g)	Total sugar	Fiber (g)	Saturated fats (g)	Cholesterol (g)	Vitamin Aµg	B1mg	B2mg	B3mg	B6mg	B12µg	Vitamin Cmg	Vitamin Dµg	Vitamin Emg	Vitamin Kµg	Namg	Kmg	Camg	Mgmg	Pmg	Femg	Cumg	Znmg	Mnmg	Packaged juices per day (g)	Eggs and egg products per day (g)	Sausages per day (g)	Vegetables per day (g)	Legumes per day (g)	Fresh fruit daily (g)	Rice and seeds per day (g)	Pasta per day (g)
ID22	Men	9	122	25.7	17.3	Insufficient weight	1120	6.1	23.9	19.6	76.3	18.5	1.1	Dependent dwelling	Absent	85.77	207.91	82.46	65.42	16.2	17.39	0.443	1300	2.1	2.59	18.58	1.48	8.86	62.4	3	0.09	56.9	3978	2404	826	237	1356	22.11	1.047	9.16	8.25	0	71.6667	0	139.333	28.6667	176.667	75	91
ID2	Men	9	127	32.9	20.4	Healthy weight	1246	7.9	24.1	25	76	23.6	1.4	Dependent dwelling	Present	77.28	314.82	67.13	133.98	23.2	20.21	0.306	423	1.76	1.9	13.25	11.12	4.13	119	7	0.1	33	3110	2460	850	248	1264	32.91	2.32	7.35	2.86	146.667	57.6667	6.66667	157	0	158.333	58.6667	83.3333
ID3	Men	10	130	38	22.5	Healthy weight	1190	9.7	25.5	28.3	74.5	26.8	1.5	Dependent dwelling	Present	85.47	333.89	128.64	206.67	19.5	53.01	0.374	380	1.53	2.26	13.99	1.071	4.65	57	2	0.01	53.7	3476	2802	1188	324	1484	12.45	2.51	12.04	7.77	66.6667	21.6667	22.3333	96.6667	23.3333	206.667	0	142.333
ID23	Men	8	131	37.6	21.9	Healthy weight	1292	11.1	29.6	26.5	70.5	25	1.5	Dependent dwelling	Absent	70.22	278.62	65.53	89.52	20.1	24.14	0.268	1014	2.1	1.97	14.05	1.32	4.61	166.5	1	0	77.7	2832	2506	762	232	975	18.83	1.43	8.81	5.49	66.6667	50.3333	10	215.333	54.6667	120	40	0
ID33	Woman	29	135	37.7	20.7	Healthy weight	1059	2.7	7.2	35	92.8	33.2	1.8	Dependent dwelling	Present	87.41	220.01	31.31	91.37	19.7	6.47	0.23	524	1.82	2.14	12.82	1.99	4.79	135.5	1	0.27	65.7	1624	3555	993	278	1487	12.19	1.28	8.07	9.17	192.333	21.6667	13.6667	617	33.6667	370	93	150
ID1	Men	12	136	30.6	16.5	Insufficient weight	1250	4.1	13.3	26.5	86.6	25	1.5	Dependent dwelling	Present	131.64	325.78	72.18	102.72	17.8	25.89	0.474	1278	3.54	4.68	47.12	10.78	33.52	144.1	184	22.11	33.7	2867	2985	1277	300	1775	55.19	1.15	11.01	6.74	0	69.6667	13.3333	192	13.3333	0	14	80
ID35	Woman	10	136	42.1	22.8	Healthy weight	1247	11.7	27.8	30.4	72.2	28.8	1.6	Dependent dwelling	Present	80.46	211.88	41.32	64.14	29	10.36	0.176	355	1.77	1.08	12.5	1.63	1.34	116.1	1	0.17	48.5	994	2521	480	241	975	13.29	2.01	8.2	3.95	38	2	3.33333	165.333	100.667	323.667	34.3333	0
ID41	Woman	16	136	45.8	24.8	Healthy weight	1144	14.6	31.8	31.2	68.1	29.6	1.6	Dependent dwelling	Absent	58.03	195.66	39.95	53.91	15.4	16.2	0.236	427	1.44	1.31	12.82	1.22	3.1	102.8	1	0	15.7	1445	2390	587	229	912	9.58	1.81	5.78	2.58	38	1.33333	0	211.667	0	257	33.3333	160
ID11	Men	13	137	49.2	26.2	Overweight	1532	11.2	22.8	38	77.2	36	2	Dependent dwelling	Present	63.34	205.91	41.22	70.6	12.5	12.38	0.186	854	1.59	1.37	9.9	1.13	4.08	255	0	0.06	108.4	1541	2557	573	204	803	12.63	1.26	7.37	2.1	250	11.3333	30.6667	116.333	42	69.6667	20	75
ID7	Men	12	141	43.8	22	Healthy weight	1425	10	27.8	33.8	77.2	32	1.8	Dependent dwelling	Present	89.35	239.89	74.42	117.54	17.2	31.81	0.239	362	1.11	1.65	11.81	1.31	3.74	135.1	1	0.09	108.1	1494	2602	888	256	1376	21.36	1.2	9.43	2.14	170	22	0	179.333	0	17.6667	0	66.6667
ID47	Woman	39	141	58.6	29.5	Overweight	1283	15.9	27.1	42.7	72.9	40.5	2.2	Independent dwelling	Absent	97.78	297.93	82.98	73.33	46.2	39.062	0.278	499	1.937	1.774	12.425	2.17	2.93	130.9	2	0.2	79.8	2173	2792	950	331	1172	25.81	1.317	9.87	15.003	0	40	36.6667	249.667	84	132	0	0
ID46	Woman	43	142	58.6	29.1	Overweight	1196	20.6	35.2	38	64.8	36.1	1.9	Dependent dwelling	Absent	79.65	241.46	79.23	70.6	13.4	25.49	0.188	305	1.382	1.33	11.51	1.4	2.16	77.3	1	0.18	61.8	2524	2137	552	221	1083	9.71	0.91	8.58	2.73	73.3333	0	72.6667	132.667	126.333	121.667	0	28.6667
ID34	Woman	12	143	41.6	20.3	Healthy weight	1262	8.4	20.3	33.2	79.8	31.5	1.7	Dependent dwelling	Present	74.38	363.49	72.97	130.98	27.4	29.307	0.375	791	1.08	2.44	16.41	2.35	5.89	190.3	152	0.35	108.7	1884	3161	1004	316	1288	26.03	1.65	14.09	3.2	0	59.3333	25	147.667	37	515	20	58.6667
ID40	Woman	33	143	78.6	38.4	Obesity	1470	30.4	38.7	48.2	61.3	45.8	2.4	Independent dwelling	Present	62.76	155.77	40.52	40.14	17.8	8.51	0.271	280	1.33	1.45	11.72	1.22	2.23	46.3	1	0.11	75.8	2814	2116	339	240	937	12.09	1.4	5.89	3.73	4.33333	21	33.6667	217	83.3333	121	0	0
ID44	Woman	32	143	52.8	25.8	Overweight	1219	13.1	24.8	39.7	75.2	37.7	2	Dependent dwelling	Absent	55.05	210.31	52.84	105.59	14.7	14.88	0.264	228	1.3	1.73	11.3	1.42	4.09	93.5	1	0.03	35.2	1972	2366	772	216	1010	9.35	1.17	6.46	2.19	0	49.3333	6.33333	106	0	323.333	24.3333	200
ID24	Men	15	143.99	45.2	22.1	Healthy weight	1367	9.1	20.1	36.1	79.9	34.2	1.9	Dependent dwelling	Absent	18.17	223.01	81.06	47.64	14	28.17	0.522	864	2.31	2.56	15.56	2.5	5.39	81	8	0.84	301.6	3225	3476	1103	372	2314	17.53	1.79	13.17	2.98	0	58.6667	51.6667	339.333	17	80	44.3333	66.6667
ID10	Men	19	144	48.7	23.5	Healthy weight	1296	7.1	14.5	41.6	85.4	39.4	2.2	Dependent dwelling	Present	82.26	223.09	31.77	59.74	17	7.58	0.27	505	2.02	1.84	17.29	1.67	4.2	153.9	0	0.05	50.6	1722	3002	660	249	1145	14.78	1.65	9.21	10.71	200	18.6667	18.6667	250.333	39	86.6667	30	24
ID45	Woman	34	144	56.2	27.1	Overweight	1290	13.5	24	42.7	76	40.5	2.2	Dependent dwelling	Absent	98.13	231.7	46.95	58.08	14.2	11.77	0.218	509	1.652	1.29	23.4	1.728	4.8	168.01	5	0.19	200.01	2664	2322	748	326	1315	11.63	1.162	7.86	3.58	146.667	0	0	213.333	0	166.667	40	283.333
ID30	Men	33	145	79.6	37.9	Obesity	1617	26	32.7	53.6	67.3	50.9	2.7	Dependent dwelling	Absent	168.1	395.05	98.86	135.56	29	37.47	0.476	539	4.08	3.99	24.3	3.07	9.61	164.6	201	0.6	26.6	4094	4132	2101	460	2307	32.65	1.75	18.5	4.18	0	35.6667	172.667	77.6667	0	133.333	30	0
ID43	Woman	15	147	52.3	24.2	Healthy weight	1285	16.8	32.1	35.5	67.9	33.7	1.8	Dependent dwelling	Absent	75.67	213.88	52.09	84.18	18.3	22.309	0.374	724	1.35	1.78	10.85	1.55	4.73	169.7	2	0.06	309.8	1626	2974	877	298	1304	11.65	2.17	8.58	8.24	0	42	32	200.667	22.6667	242.333	26	0
ID4	Men	14	150	41	18.2	Insufficient weight	1381	5.7	13.9	35.3	86.1	33.4	1.9	Dependent dwelling	Present	132.27	197.02	55.6	65.01	21.5	11.96	0.601	1288	1.68	2.41	22.57	2.48	13.92	95.7	8	0.36	60.3	1350	3466	787	373	1890	14.38	2.6	11.19	14.31	0	74	0	105.667	52	200	1	108.667
ID13	Men	13	150	54.1	24	Healthy weight	1702	7.8	14.4	46.3	85.6	43.9	2.4	Dependent dwelling	Present	70.16	234.56	64.85	37.78	11.8	17.75	0.158	586	1.81	46.6	10.77	1.12	2.67	68.8	40	0.08	43	1970	2447	1075	231	1260	14.14	1.031	6.9	2.24	0	21.3333	16.6667	326	14.3333	0	0	65
ID39	Woman	17	150	64.1	28.5	Overweight	1498	19.3	30.1	44.8	69.9	42.5	2.3	Dependent dwelling	Present	64.22	193.24	48.16	47.62	13.5	20.62	0.446	582	0.973	1.32	7.911	1.303	2.73	53	337	0.7	38.5	1013	2333	708	200	841	7.69	0.804	6.16	1.744	0	276.667	3	152.333	50	80	43	132
ID9	Men	14	151	47	20.6	Healthy weight	1521	7.8	16.7	39.2	83.4	37.2	2	Dependent dwelling	Present	78.05	270.14	52.03	102.4	21.9	13.81	0.35	318	1.6	1.83	21.03	1.75	5.99	256.4	154	0.26	46.6	1787	3089	848	300	1259	11.27	2.08	7.17	3.55	0	40.6667	0	224.333	7.66667	382	0	0
ID29	Men	34	151	71.9	31.5	Obesity	1597	17.9	24.9	54	75.1	51.3	2.7	Dependent dwelling	Absent	55.75	162.06	25.9	41.69	16.6	9.4	0.307	358	1.62	0.936	18.44	1.502	0.74	161	280	0.54	20	818	1980	342	165	578	15.22	1.11	9.97	2.108	200	130	6.33333	14.6667	83.3333	376.667	25	0
ID36	Woman	24	151	49.9	21.9	Healthy weight	1313	6.3	12.6	43.6	87.4	41.4	2.2	Dependent dwelling	Present	67.41	136.14	42.72	58.16	5.2	12.91	0.177	103	0.5	0.717	4.787	0.94	3.79	108.1	1	0.2	16.9	725	1716	379	139	899	3.29	0.299	3.57	0.353	166.667	0	77	185	0	141.333	0	115.333
ID8	Men	16	152	45.6	19.7	Healthy weight	1392	5.7	12.6	39.9	87.5	37.8	2.1	Dependent dwelling	Present	107.35	376.25	114.26	99.44	18.6	45.41	0.808	1094	2.78	1.83	21.9	2.44	2.27	644.8	562	1.06	242.9	3893	4816	982	393	1162	20.73	1.54	10.24	3.62	666.667	124.333	626.667	294.333	0	0	0	36
ID25	Men	44	152	55.7	24.1	Healthy weight	1265	12.8	23	42.9	77	40.7	2.2	Dependent dwelling	Absent	69.61	294.18	98.53	122	20.9	33.64	0.086	299	1.93	1.73	10.26	1.18	2.71	63.6	0	0.15	47.9	1828	2258	925	228	1280	15.29	1.52	9.42	2.76	0	0	18.6667	15.6667	73.3333	184.333	4	0
ID37	Woman	20	152	54.6	23.6	Healthy weight	1427	7.4	13.6	47.2	86.5	44.8	2.4	Dependent dwelling	Present	84.06	277.33	71.61	65.26	16.7	17.9	0.213	621	1.52	1.65	13.25	1.28	4.05	233.5	1	0.05	48.3	2288	2960	1017	282	1249	13.09	1.5	9.34	3.93	200	12.6667	88.3333	200.667	0	46.6667	30	83.3333
ID32	Men	21	153	86.4	36.9	Obesity	1805	28.1	32.5	58.3	67.5	55.4	2.9	Dependent dwelling	Absent	80.92	266.73	81.13	108.48	16.6	34.81	0.302	366	1.7	1.93	11.95	1.18	4.82	74.2	1	0.12	35.5	3147	2447	1018	257	1487	12.92	1.26	8.58	2.45	0	50	25	136.333	0	420.333	25	184
ID6	Men	15	154	43.4	18.3	Insufficient weight	1465	4.5	10.3	38.9	89.6	36.9	2	Dependent dwelling	Present	89.29	223.25	26.64	53.85	29.9	6.26	0.117	863	2.11	1.44	14.78	2.21	2.18	190.5	4	0.17	146.7	1038	3387	843	316	1306	26.22	1.81	9.88	4.43	0	0	5	261.667	176.667	296.667	0	0
ID12	Men	14	154	53	22.3	Healthy weight	1609	9.1	17.1	43.9	82.8	41.6	2.3	Dependent dwelling	Present	109.12	214.52	74.23	52.78	17.9	21.47	0.346	450	2.36	1.94	15.55	2.01	3.33	59	2	0.26	57.9	4200	2668	701	224	1368	17.51	1.41	12.56	2.64	0	25.6667	46.6667	156.667	116.333	60	27	0
ID16	Men	32	155	60.2	25.1	Overweight	1497	8.7	14.4	51.5	85.5	48.9	2.6	Dependent dwelling	Present	103.23	259.95	109.56	84.59	18.8	26.6	0.625	653	1.6	2.04	10.77	2.1	4.75	235.6	467	1.39	132.4	6592	4167	1173	316	1412	14.28	0.93	8.57	1.97	0	98.3333	27.6667	694.333	27.6667	376.667	0	0
ID5	Men	16	156	43.1	17.7	Insufficient weight	1372	3.7	8.5	39.4	91.4	37.3	2.1	Dependent dwelling	Present	107.6	239.61	56.85	50.03	17	14.36	0.433	2027	2.13	2.69	19.37	1.81	9.67	179	8	0.29	36.3	2467	3040	813	257	1320	22.35	1.21	10.65	2.41	0	7.66667	207	258.667	0	153	0	0
ID18	Men	21	156	63.7	26.2	Overweight	1527	13.6	21.3	50.1	78.7	47.6	2.5	Dependent dwelling	Present	84.4	320.76	32.83	109.53	26.8	10.16	0.193	318	1.84	1.84	14.8	1.7	3.79	187.7	0	0.18	47.7	1946	3050	925	304	1327	16.6	1.77	8.8	3.22	0	5	0	266	45.3333	0	30	139.333
ID19	Men	40	156	64.2	26.4	Overweight	1548	10.5	16.4	53.7	83.6	51	2.7	Independent dwelling	Present	103.08	229.79	45.73	53.3	20.8	15.61	0.488	299	1.48	1.31	13.63	1.78	3.98	117.4	2	0.27	84.8	2111	2491	831	298	1479	14.52	1.34	8.47	12.15	0	55	9	179	73	152	44.6667	72.6667
ID21	Men	41	156	72.2	29.7	Overweight	1596	17.8	24.7	54.4	75.3	51.7	2.7	Independent dwelling	Present	115.56	262.33	87.19	111.02	26.1	22.43	0.243	379	2.05	1.87	25.86	2.38	4.73	296.5	1	0.42	135.6	3418	3729	1053	312	1843	14.51	1.202	10.1	2.714	0	20	50	371.667	0	327	0	0
ID42	Woman	16	156	47.3	19.4	Healthy weight	1278	9.8	20.7	37.5	79.3	35.6	1.9	Dependent dwelling	Absent	99.47	332.89	92.77	122.09	22.6	31.88	0.29	465	2.61	2.23	17.89	2.24	5.35	85.6	1	0.15	61.2	2341	3408	876	350	1430	18.31	1.9	11.15	11.59	0	32	49.3333	273.667	67.3333	214.333	0	134.667
ID14	Men	17	158	56.1	22.5	Healthy weight	1593	8.8	15.6	47.3	84.3	44.9	2.4	Dependent dwelling	Present	83.63	271.61	77.08	67.55	13.1	22.267	0.213	383	2.5	1.66	19.19	1.68	2.66	167.7	1	0.07	160.9	3224	2636	688	240	1198	13.39	0.891	7.79	2.43	114	0	142.667	253.333	16	94	32.3333	0
ID28	Men	17	158	66.4	26.6	Overweight	1739	14.4	21.7	52	78.3	49.4	2.6	Dependent dwelling	Absent	98.26	307.09	46.71	76.06	28.4	13.99	0.167	846	2.93	1.95	20.58	1.79	4.97	111.7	1	0.01	92.6	3058	2780	566	257	1255	21.76	1.71	10.51	4.09	0	0	27.3333	201.667	83.3333	273.333	50.6667	0
ID15	Men	23	159	58.4	23.1	Healthy weight	1477	9.1	15.6	49.3	84.4	46.8	2.5	Independent dwelling	Present	86.23	236.37	45.21	50.26	13.5	11.29	0.193	648	2.29	1.81	24.88	1.61	4.99	130.5	6	0.14	187.3	3171	2384	966	304	1109	13.63	1.39	6.49	3.51	0	0	40	170	0	261.667	0	516.667
ID26	Men	34	159	56.4	22.3	Healthy weight	1499	5.2	9.3	51.2	90.8	48.6	2.6	Dependent dwelling	Absent	97.6	299.81	80.24	74.86	30.8	21.6	0.185	433	2.15	1.5	14.51	1.968	1.68	150.4	1	18.15	370.3	2468	3615	997	399	1080	17.44	1.813	8.93	3.41	0	0	66.6667	247.333	63.3333	193.333	95	0
ID38	Woman	45	159	62.7	24.8	Healthy weight	1236	22.3	35.6	40.4	64.4	38.3	2.1	Dependent dwelling	Present	75.85	138.47	42.7	17.49	13	14.2	0.198	542	1.34	0.99	15.18	1.57	3.46	104.8	1	5.11	171.2	2066	2255	573	223	974	13.58	1.14	6.95	2.58	0	0	44.6667	359	79.6667	0	66.6667	100
ID31	Men	32	160	79.8	31.2	Obesity	1747	21.1	26.5	58.7	73.6	55.8	2.9	Independent dwelling	Absent	101.55	169.42	57.36	53.13	15.2	14.69	0.399	758	1.63	1.86	27.59	2.13	6.95	53.2	8	0	72.4	3220	3010	767	241	1443	13.2	1.214	7.9	2.47	0	73.3333	19.3333	448	30	50	320	0
ID48	Woman	34	160	64.1	25	Overweight	1564	10.6	16.6	53.5	83.5	50.8	2.7	Dependent dwelling	Absent	48.86	216.52	78.04	74.14	10	40.422	0.218	834	1.423	1.307	19.155	1.056	5.36	110.5	0	0	24.3	1414	1814	736	144	720	10.31	0.803	5.07	1.655	166.667	0	0	137.667	0	300	36	0
ID27	Men	23	163	64.5	24.3	Healthy weight	1604	10.5	16.3	54	83.7	51.3	2.7	Dependent dwelling	Absent	78.07	263.81	56.87	72.56	9.6	19.29	0.407	559	1.88	1.859	12.654	1.465	3.67	192.1	1	0.05	280.6	3115	2582	789	273	1192	10.58	0.903	8.13	2.407	0	1105	66.6667	134	0	213.333	48.6667	382.667
ID17	Men	36	166	61.9	22.5	Healthy weight	1636	5.6	9	56.3	91	53.5	2.8	Dependent dwelling	Present	127.66	385.26	89.78	107.41	23.4	29.54	0.266	1476	4.16	3.4	31.21	2.31	8.73	121.4	21	0.31	31.2	4686	2928	1003	335	1678	28.15	1.61	13.5	4.77	0	0	84	69	0	290	69	0
ID20	Men	26	166	64.5	23.4	Healthy weight	1663	7.3	11.3	57.2	88.7	54.3	2.9	Dependent dwelling	Present	93.58	285.41	63.91	85.46	18.2	16.96	0.22	224	2.76	2.32	23.92	1.6	11.53	48.1	5	0.06	31.5	2490	2633	851	286	1615	14.68	1.2	8.76	5.12	0	12.3333	28.6667	106.333	0	192.333	30	30
[truncated: 17 more columns]
